# Supplementary material for: MiR-134-5p/Stat3 Axis Modulates Proliferation and Migration of MSCs Co-Cultured with Glioma C6 Cells by Regulating Pvt1 Expression
Source: Life (Basel). 2022 Oct 20;12(10):1648. doi: 10.3390/life12101648 (PMC9604557; doi:10.3390/life12101648)
Supplement: Supplementary file 1 [file life-12-01648-s001.zip]

Archive with 4 entries (3 files):
- supplementary materials/Figure S1.tif
- supplementary materials/Figure S2.tif
- supplementary materials/Figure S3.tif
- supplementary materials/
